# Supplementary material for: TET3 prevents terminal differentiation of adult NSCs by a non-catalytic action at Snrpn
Source: Nat Commun. 2019 Apr 12;10:1726. doi: 10.1038/s41467-019-09665-1 (PMC6461695; doi:10.1038/s41467-019-09665-1)
Supplement: Supplementary file 5 — Supplementary Data 1 [file 41467_2019_9665_MOESM5_ESM.xlsx]

## Sheet: genes_significativos_up
Supplementary Dataset 1. List of significantly upregulated genes obtained from the RNAseq
analysis after depletion of Tet3 in adult NSCs. The logFC and FDR are indicated. We considered that
a gene was significantly changed when the FDR for that gene was less than 0.05.
G_list.external_gene_name		logFC	logCPM	PValue	FDR
Gfap	ENSMUSG00000020932	3.64953	1.37379	7.76028e-21	3.7751e-17
Pcdhb11	ENSMUSG00000051486	1.55544	3.62979	5.80052e-15	1.68261e-11
Gm8396	ENSMUSG00000049460	2.83939	1.09471	2.23477e-14	4.63044e-11
Ppp2r2c	ENSMUSG00000029120	1.54656	3.45874	4.12612e-14	6.64948e-11
Tmem181b-ps	ENSMUSG00000096780	1.70022	2.81339	4.12281e-14	6.64948e-11
Mcam	ENSMUSG00000032135	1.26393	6.1637	7.78596e-13	1.02661e-09
Thbd	ENSMUSG00000074743	2.96314	2.26106	4.28615e-11	4.78202e-08
Dynlt1b	ENSMUSG00000096255	0.68709	6.18343	1.01451e-10	9.80963e-08
Ebf3	ENSMUSG00000010476	2.25242	2.46948	1.45302e-10	1.31717e-07
Fam78b	ENSMUSG00000060568	1.23767	4.33784	2.90833e-10	2.34346e-07
Golga7b	ENSMUSG00000042532	1.54057	2.85175	2.16915e-09	1.57307e-06
Fbn2	ENSMUSG00000024598	0.786866	7.73521	7.91209e-09	5.21623e-06
Egr4	ENSMUSG00000071341	1.69825	2.08614	2.14126e-08	1.29403e-05
Pde1b	ENSMUSG00000022489	0.978736	5.06082	5.29682e-08	2.64914e-05
Syt13	ENSMUSG00000027220	2.91989	1.09272	5.16126e-08	2.64914e-05
Marc2	ENSMUSG00000073481	0.585175	6.32782	7.30974e-08	3.42001e-05
Rftn2	ENSMUSG00000025978	0.652763	6.21995	1.04229e-07	4.58103e-05
Pcdhgb2	ENSMUSG00000102748	1.61771	4.29014	1.03328e-07	4.58103e-05
Scn7a	ENSMUSG00000034810	2.13673	0.467745	2.28572e-07	8.96004e-05
Gas6	ENSMUSG00000031451	1.03199	6.86436	2.57591e-07	9.83184e-05
Hoxa4	ENSMUSG00000000942	2.96224	1.0081	5.91037e-07	0.000190498
S100a16	ENSMUSG00000074457	0.640867	5.66377	5.83917e-07	0.000190498
Dpysl4	ENSMUSG00000025478	0.855407	5.19724	7.35838e-07	0.000222346
Brinp3	ENSMUSG00000035131	0.770675	5.53791	1.47062e-06	0.000380891
Itpkb	ENSMUSG00000038855	0.561319	6.69845	1.95313e-06	0.000488416
Atp2b2	ENSMUSG00000030302	1.83632	0.552259	2.62384e-06	0.000636038
Rab26	ENSMUSG00000079657	1.17035	3.28245	2.63115e-06	0.000636038
Plcl1	ENSMUSG00000038349	0.801269	4.89752	2.96241e-06	0.000693012
Nrn1	ENSMUSG00000039114	1.35944	5.50319	3.87681e-06	0.000892529
Camk1g	ENSMUSG00000016179	0.757886	4.10373	4.58716e-06	0.00102357
Akt3	ENSMUSG00000019699	0.535634	6.95955	5.18526e-06	0.00112249
Klf10	ENSMUSG00000037465	0.49684	6.5498	5.18115e-06	0.00112249
Agbl2	ENSMUSG00000040812	1.70436	0.967104	6.55083e-06	0.001377
Ube2ql1	ENSMUSG00000052981	0.991578	5.88158	7.52613e-06	0.00155941
Tnfsf18	ENSMUSG00000066755	1.65581	0.50063	7.74783e-06	0.00158274
Cobl	ENSMUSG00000020173	1.72658	0.272075	1.106e-05	0.00211072
Kcnk2	ENSMUSG00000037624	0.943605	4.93708	1.156e-05	0.00217749
Snrpn	ENSMUSG00000102252	0.668739	5.23462	1.48014e-05	0.00271745
Plekhb1	ENSMUSG00000030701	0.532589	5.44135	1.81603e-05	0.00306275
Serpinb5	ENSMUSG00000067006	1.07406	4.24882	1.80443e-05	0.00306275
Rasal2	ENSMUSG00000070565	0.47821	7.10276	1.76275e-05	0.00306275
Prkg2	ENSMUSG00000029334	0.721822	4.22332	1.93233e-05	0.00322144
Rftn1	ENSMUSG00000039316	1.49388	0.880063	1.98743e-05	0.00327564
Anxa3	ENSMUSG00000029484	0.89508	7.26447	2.42914e-05	0.00378841
Tchh	ENSMUSG00000052415	1.37323	2.59661	2.91269e-05	0.00447145
Nr5a2	ENSMUSG00000026398	1.10242	2.73432	3.12264e-05	0.00466934
Pcdhb8	ENSMUSG00000045876	1.51004	2.3614	3.12276e-05	0.00466934
Asns	ENSMUSG00000029752	0.50423	6.29639	3.70018e-05	0.00542095
Tnfrsf12a	ENSMUSG00000023905	0.546596	5.26066	5.51089e-05	0.00754056
Arhgap28	ENSMUSG00000024043	1.62606	0.812697	5.46851e-05	0.00754056
Sfrp1	ENSMUSG00000031548	0.796519	4.3556	5.94301e-05	0.00783612
Smad3	ENSMUSG00000032402	0.557967	6.10424	5.87962e-05	0.00783612
Dpp10	ENSMUSG00000036815	1.67576	1.33295	6.06288e-05	0.00786405
Gdap1	ENSMUSG00000025777	1.21495	3.35429	6.17094e-05	0.00792065
Lpo	ENSMUSG00000009356	0.737329	5.31895	6.41389e-05	0.00816027
Hoxa5	ENSMUSG00000038253	2.58191	3.07904	7.50056e-05	0.00929814
Pcdhga12	ENSMUSG00000102428	2.15807	2.59059	8.57712e-05	0.0103669
Dynlt1-ps1	ENSMUSG00000082691	0.491506	5.79251	9.93945e-05	0.0119142
Lmo4	ENSMUSG00000028266	0.458267	7.56014	0.000125606	0.0144586
Zcchc12	ENSMUSG00000036699	0.854112	5.26186	0.000132936	0.0151819
Elmo1	ENSMUSG00000041112	0.537797	5.12329	0.000135779	0.0153854
Rundc3a	ENSMUSG00000006575	0.548239	5.91098	0.000142694	0.0155612
Adamts19	ENSMUSG00000053441	0.973284	2.59163	0.000140666	0.0155612
Anxa2	ENSMUSG00000032231	1.14064	3.77591	0.000145517	0.0157506
Aldoc	ENSMUSG00000017390	0.594842	8.37717	0.000149189	0.0160285
Abi2	ENSMUSG00000026782	0.380677	7.92168	0.000151466	0.0160355
Ptprt	ENSMUSG00000053141	0.643622	6.2085	0.000151127	0.0160355
Rab7b	ENSMUSG00000052688	1.277	0.486436	0.000163003	0.0166493
Mfap3l	ENSMUSG00000031647	0.501481	5.57576	0.000178313	0.0179601
Ggct	ENSMUSG00000002797	0.749153	3.09532	0.000183125	0.0183175
Nptx2	ENSMUSG00000059991	0.765797	5.47105	0.000198869	0.0197561
Aldh1l2	ENSMUSG00000020256	0.518584	5.07077	0.000215878	0.021156
Atp1a3	ENSMUSG00000040907	0.582271	5.30341	0.000231756	0.0225038
Nrap	ENSMUSG00000049134	1.48137	-0.152273	0.000232734	0.0225038
Stk39	ENSMUSG00000027030	0.5507	5.51073	0.000256215	0.0239751
Adamts14	ENSMUSG00000059901	0.558863	4.50093	0.000265391	0.0246641
Pmaip1	ENSMUSG00000024521	0.606511	4.35787	0.000285336	0.0257918
Rph3a	ENSMUSG00000029608	1.5133	3.88469	0.000291761	0.0261216
Mxra7	ENSMUSG00000020814	1.20835	4.45816	0.000317056	0.0280595
Adcy2	ENSMUSG00000021536	0.938321	3.46764	0.000317275	0.0280595
Vwa5b1	ENSMUSG00000028753	1.53	3.11807	0.000325886	0.0284738
Scml4	ENSMUSG00000044770	0.883176	4.80835	0.000325847	0.0284738
Hbegf	ENSMUSG00000024486	0.566145	4.6901	0.00032816	0.0285008
Lrrn2	ENSMUSG00000026443	0.39214	6.75227	0.000356226	0.0305722
Cobll1	ENSMUSG00000034903	0.394059	5.81398	0.000365829	0.0310291
Pcdhac2	ENSMUSG00000102697	1.10394	3.26317	0.000383746	0.0323596
Pfkp	ENSMUSG00000021196	0.622014	5.44534	0.000417023	0.0349625
Plxdc2	ENSMUSG00000026748	0.697329	5.16084	0.000435308	0.0360783
Il1rap	ENSMUSG00000022514	0.81392	6.26539	0.000456808	0.0374324
Cnpy1	ENSMUSG00000044681	1.6097	3.76625	0.000468997	0.0382153
Ptprn	ENSMUSG00000026204	1.04608	2.87768	0.000490013	0.0397047
Sdc4	ENSMUSG00000017009	0.697334	4.75101	0.000502697	0.0405062
Lama1	ENSMUSG00000032796	1.0598	4.39757	0.00053172	0.0420069
Slc41a2	ENSMUSG00000034591	0.498431	5.05264	0.000556054	0.0433602
Pmm1	ENSMUSG00000022474	0.437392	7.00272	0.000627752	0.0476699
