# Supplementary material for: TET3 prevents terminal differentiation of adult NSCs by a non-catalytic action at Snrpn
Source: Nat Commun. 2019 Apr 12;10:1726. doi: 10.1038/s41467-019-09665-1 (PMC6461695; doi:10.1038/s41467-019-09665-1)
Supplement: Supplementary file 6 — Supplementary Data 2 [file 41467_2019_9665_MOESM6_ESM.xlsx]

## Sheet: genes_significativos_down
Supplementary Dataset 2. List of significantly downregulated genes obtained from the RNAseq
analysis after depletion of Tet3 in adult NSCs. Downregulation of the Tet3 gene is indicated in bold.
The logFC and FDR are indicated. We considered that a gene was significantly changed when the FDR
for that gene was less than 0.05.
G_list.external_gene_name		logFC	logCPM	PValue	FDR
Zic1	ENSMUSG00000032368	-2.2947	5.31458	3.08935e-23	4.48079e-19
Tet3	ENSMUSG00000034832	-1.00741	6.51846	7.80839e-21	3.7751e-17
Elavl4	ENSMUSG00000028546	-2.20851	3.65367	5.83928e-17	2.11732e-13
Adora2b	ENSMUSG00000018500	-2.50473	1.13381	1.36493e-14	3.29949e-11
Gsap	ENSMUSG00000039934	-1.63705	4.03061	2.25721e-13	3.27386e-10
Otx1	ENSMUSG00000005917	-2.54629	2.62133	4.1276e-11	4.78202e-08
Tnr	ENSMUSG00000015829	-1.56564	5.22078	8.16763e-11	8.46167e-08
Zic4	ENSMUSG00000036972	-2.3432	0.888316	1.7063e-10	1.45578e-07
Tspan14	ENSMUSG00000037824	-0.898065	6.23238	1.34686e-09	1.02815e-06
Qdpr	ENSMUSG00000015806	-0.838373	6.3366	3.15712e-09	2.18052e-06
Gria4	ENSMUSG00000025892	-1.22669	6.15103	2.06849e-08	1.29403e-05
Lrp4	ENSMUSG00000027253	-1.09926	5.98925	3.5471e-08	2.05788e-05
Adamts5	ENSMUSG00000022894	-1.23513	3.7473	4.79445e-08	2.57551e-05
Dmrta2	ENSMUSG00000047143	-3.6979	2.15503	4.74086e-08	2.57551e-05
Myof	ENSMUSG00000048612	-2.00896	2.93816	6.44083e-08	3.11393e-05
Gpx7	ENSMUSG00000028597	-1.59213	2.36668	1.16923e-07	4.98782e-05
Gas7	ENSMUSG00000033066	-0.862696	7.79837	1.41227e-07	5.85245e-05
Thy1	ENSMUSG00000032011	-2.31263	2.75962	1.83557e-07	7.39532e-05
Fkbp10	ENSMUSG00000001555	-1.60985	2.54139	3.23892e-07	0.000120455
Plcxd3	ENSMUSG00000049148	-2.4105	0.982489	3.57246e-07	0.000129538
Clmp	ENSMUSG00000032024	-2.12664	0.468404	3.82687e-07	0.000135378
Cntn3	ENSMUSG00000030075	-1.13721	3.53063	4.83233e-07	0.000162996
Ebf1	ENSMUSG00000057098	-1.69982	4.01998	4.7687e-07	0.000162996
Matn2	ENSMUSG00000022324	-1.05551	5.02209	6.48959e-07	0.000203278
Parvb	ENSMUSG00000022438	-3.5084	4.73647	6.58721e-07	0.000203278
Cacng5	ENSMUSG00000040373	-1.85326	2.54399	7.94823e-07	0.000231858
Gm15564	ENSMUSG00000086324	-0.542281	7.0962	7.9929e-07	0.000231858
Jup	ENSMUSG00000001552	-1.45266	4.86205	8.71545e-07	0.000247861
Fzd9	ENSMUSG00000049551	-1.87411	5.28331	9.40399e-07	0.000262299
Mxra8	ENSMUSG00000029070	-0.777717	6.02811	9.97227e-07	0.000272901
Cacna1g	ENSMUSG00000020866	-1.03335	2.71605	1.07156e-06	0.000287812
Chd3	ENSMUSG00000018474	-1.50789	2.82913	1.23121e-06	0.000324682
Ephb3	ENSMUSG00000005958	-0.635368	5.10008	1.60076e-06	0.000407323
Scrg1	ENSMUSG00000031610	-2.07057	2.30975	2.82183e-06	0.000670949
Il17rd	ENSMUSG00000040717	-0.82008	4.3735	4.58254e-06	0.00102357
Syk	ENSMUSG00000021457	-1.0077	4.36466	6.21721e-06	0.0013261
Ccdc136	ENSMUSG00000029769	-0.81653	5.09602	8.57293e-06	0.00170331
Tubb4a	ENSMUSG00000062591	-0.864543	4.55863	8.4683e-06	0.00170331
Camkk2	ENSMUSG00000029471	-0.704678	6.75217	8.83431e-06	0.00173153
Pcp4l1	ENSMUSG00000038370	-2.11662	5.12196	9.02301e-06	0.00174493
Efhd2	ENSMUSG00000040659	-0.983948	3.37649	1.41704e-05	0.00263497
Gbx2	ENSMUSG00000034486	-1.56491	1.53776	1.52051e-05	0.00275669
Aebp1	ENSMUSG00000020473	-0.537211	5.37934	1.60973e-05	0.00288241
Slc9a3r1	ENSMUSG00000020733	-0.514688	6.1261	1.69514e-05	0.00299834
Gcnt4	ENSMUSG00000091387	-1.242	4.8317	1.80275e-05	0.00306275
Fam174b	ENSMUSG00000078670	-0.587743	6.65494	2.01907e-05	0.00329041
Syne1	ENSMUSG00000096054	-1.23089	5.81469	2.11073e-05	0.00340156
Eomes	ENSMUSG00000032446	-1.4401	0.688754	2.24517e-05	0.00357845
Ppp4r4	ENSMUSG00000021209	-1.16437	1.86173	2.2885e-05	0.00360787
Chl1	ENSMUSG00000030077	-2.05063	5.40531	2.92876e-05	0.00447145
Ralgds	ENSMUSG00000026821	-0.440847	6.51403	3.26706e-05	0.00483524
Calcrl	ENSMUSG00000059588	-0.667241	6.40604	4.18832e-05	0.00607473
Gm5607	ENSMUSG00000047935	-1.49187	-0.0255247	4.60761e-05	0.00661671
Man1c1	ENSMUSG00000037306	-0.733543	3.7837	4.81241e-05	0.00684306
Itga1	ENSMUSG00000042284	-1.12577	3.18377	4.94437e-05	0.00696244
Pde3a	ENSMUSG00000041741	-0.6533	4.28607	5.40519e-05	0.00753817
Itga8	ENSMUSG00000026768	-1.26943	3.36672	5.9261e-05	0.00783612
Ephb1	ENSMUSG00000032537	-0.768734	4.34585	5.81509e-05	0.00783612
Igsf11	ENSMUSG00000022790	-1.08669	4.12036	6.07262e-05	0.00786405
Shisa9	ENSMUSG00000022494	-2.08777	1.46551	6.53969e-05	0.00824797
Igdcc4	ENSMUSG00000032816	-0.437311	7.20705	6.87144e-05	0.00859167
Thrsp	ENSMUSG00000035686	-0.884108	3.68022	7.6532e-05	0.00940696
Shc4	ENSMUSG00000035109	-0.561074	7.29549	7.85777e-05	0.00957723
Klf15	ENSMUSG00000030087	-0.721692	3.28691	0.00010209	0.012137
Prokr1	ENSMUSG00000049409	-1.10933	2.08822	0.000110022	0.012869
Pcdhgb4	ENSMUSG00000103585	-2.09643	2.20455	0.000109239	0.012869
Ptprd	ENSMUSG00000028399	-0.539032	5.03986	0.000111629	0.0129525
Cxxc5	ENSMUSG00000046668	-0.476957	5.77705	0.000137799	0.0154933
Vit	ENSMUSG00000024076	-1.39712	1.02127	0.000141302	0.0155612
Hunk	ENSMUSG00000053414	-0.566412	4.67319	0.000142356	0.0155612
Gm26737	ENSMUSG00000097467	-1.132	2.21181	0.000152969	0.0160772
Mpped2	ENSMUSG00000016386	-0.642234	4.48533	0.000160364	0.0165323
Tmem144	ENSMUSG00000027956	-2.31683	1.21037	0.000160718	0.0165323
Syt1	ENSMUSG00000035864	-1.14821	5.79524	0.000160448	0.0165323
Olfml1	ENSMUSG00000051041	-1.32644	1.27684	0.000171385	0.017383
Fabp5	ENSMUSG00000027533	-0.563439	7.88015	0.000212559	0.0209725
Kremen1	ENSMUSG00000020393	-0.489311	6.42464	0.000236635	0.0226339
Pgm5	ENSMUSG00000041731	-1.42408	0.1679	0.000237882	0.0226339
Gm6166	ENSMUSG00000074280	-0.656992	6.60433	0.00023876	0.0226339
Zic3	ENSMUSG00000067860	-1.24984	2.62463	0.000240828	0.0226816
Wnt4	ENSMUSG00000036856	-1.27744	1.03269	0.000268679	0.0246641
Ntng1	ENSMUSG00000059857	-1.18183	0.906257	0.000268539	0.0246641
Kit	ENSMUSG00000005672	-0.89131	4.32622	0.000276398	0.0252131
Pllp	ENSMUSG00000031775	-1.33682	0.580379	0.000286299	0.0257918
Lrrc8b	ENSMUSG00000070639	-0.382104	6.37571	0.000332823	0.0287337
Gsx1	ENSMUSG00000053129	-0.684013	3.25125	0.000365707	0.0310291
Nrk	ENSMUSG00000052854	-1.97973	0.898416	0.000433441	0.0360783
Slc12a2	ENSMUSG00000024597	-0.404307	6.75595	0.000452037	0.0372519
Tns2	ENSMUSG00000037003	-0.845764	2.21298	0.000505884	0.0405378
Slmo1	ENSMUSG00000024530	-0.99871	2.73966	0.000518496	0.0413201
Foxg1	ENSMUSG00000020950	-0.67951	4.58353	0.000532906	0.0420069
Abcc12	ENSMUSG00000036872	-0.999691	2.65825	0.000549202	0.0430574
Stx3	ENSMUSG00000041488	-0.638212	3.89532	0.000567916	0.0440484
Tnfaip8	ENSMUSG00000062210	-0.511818	5.0143	0.000596759	0.0460393
Rhbdf1	ENSMUSG00000020282	-0.451349	5.74998	0.000625875	0.0476699
Slc2a6	ENSMUSG00000036067	-0.650494	3.24831	0.000627755	0.0476699
