# Supplementary material for: TET3 prevents terminal differentiation of adult NSCs by a non-catalytic action at Snrpn
Source: Nat Commun. 2019 Apr 12;10:1726. doi: 10.1038/s41467-019-09665-1 (PMC6461695; doi:10.1038/s41467-019-09665-1)
Supplement: Supplementary file 7 — Supplementary Data 3 [file 41467_2019_9665_MOESM7_ESM.xlsx]

## Sheet: Hoja1
Supplementary Dataset 3. List of significantly dowregulated (red) and upregulated (blue) imprinted genes
obtained from the RNAseq analysis after depletion of Tet3 in adult NSCs. The logFC and FDR are indicated.
We considered that a gene was significantly changed when the FDR for that gene was less than 0.05.
Gene name		logFC	logCPM	PValue	FDR
Cntn3	ENSMUSG00000030075	-1.1372	3.5306	4.8e-07	0.00016
Cobl	ENSMUSG00000020173	1.72658	0.2721	1.1e-05	0.00211
Snrpn	ENSMUSG00000102252	0.66874	5.2346	1.5e-05	0.00272
Tnfrsf23	ENSMUSG00000037613	-0.3563	0.6489	0.24522	1
Kcnq1ot1	ENSMUSG00000101609	-0.3358	1.8479	0.35346	1
Peg10	ENSMUSG00000092035	-0.2556	8.3546	0.20397	1
Dhcr7	ENSMUSG00000058454	-0.2504	8.5905	0.02579	0.45024
Igf2r	ENSMUSG00000023830	-0.2406	6.1812	0.08598	0.79046
Usp29	ENSMUSG00000051527	-0.1884	1.8388	0.5042	1
Sgce	ENSMUSG00000004631	-0.1687	4.6495	0.3309	1
H13	ENSMUSG00000019188	-0.1628	6.2742	0.22295	1
Impact	ENSMUSG00000024423	-0.146	5.9095	0.19684	1
Tssc4	ENSMUSG00000045752	-0.1136	6.2237	0.35849	1
Mcts2	ENSMUSG00000042814	-0.095	3.8283	0.55246	1
Gnas	ENSMUSG00000027523	-0.0863	4.0884	0.57404	1
Nnat	ENSMUSG00000067786	-0.0444	8.126	0.69984	1
Zrsr1	ENSMUSG00000044068	-0.0374	3.2357	0.84723	1
Tbc1d12	ENSMUSG00000048720	-0.035	4.7449	0.79954	1
Pde4d	ENSMUSG00000021699	-0.0277	3.7763	0.87105	1
Pde10a	ENSMUSG00000023868	-0.0268	5.9152	0.82844	1
Zfp64	ENSMUSG00000027551	-0.0242	4.6562	0.87348	1
Copg2	ENSMUSG00000025607	-0.0207	6.5456	0.83482	1
Cd81	ENSMUSG00000037706	-0.0173	9.6383	0.87506	1
Axl	ENSMUSG00000002602	-0.0111	4.0698	0.95305	1
Peg12	ENSMUSG00000070526	-0.0042	6.8166	0.96851	1
Gatm	ENSMUSG00000027199	0.01254	8.488	0.9114	1
Ube3a	ENSMUSG00000025326	0.01261	6.9976	0.91035	1
Nap1l4	ENSMUSG00000059119	0.01294	8.1346	0.89885	1
Peg3	ENSMUSG00000002265	0.01385	6.8423	0.91238	1
Pon2	ENSMUSG00000032667	0.03727	6.8674	0.7732	1
Airn	ENSMUSG00000078247	0.04357	0.1235	0.93296	1
Osbpl5	ENSMUSG00000037606	0.06885	4.7636	0.64507	1
Casd1	ENSMUSG00000015189	0.06932	5.2789	0.61372	1
Blcap	ENSMUSG00000067787	0.0703	5.8146	0.56489	1
Ppp1r9a	ENSMUSG00000032827	0.07165	6.6643	0.51503	1
Cdkn1c	ENSMUSG00000037664	0.08642	0.8133	0.81175	1
Trappc9	ENSMUSG00000047921	0.08892	5.6363	0.5243	1
Phactr2	ENSMUSG00000062866	0.11949	4.239	0.53527	1
Jade1	ENSMUSG00000025764	0.13606	5.303	0.27821	1
Mkrn3	ENSMUSG00000070527	0.13813	3.1089	0.51163	1
Mest	ENSMUSG00000051855	0.13826	9.8042	0.22439	1
Plagl1	ENSMUSG00000019817	0.15619	3.3697	0.44724	1
Peg13	ENSMUSG00000106847	0.17208	5.729	0.12989	0.93227
Commd1	ENSMUSG00000051355	0.17271	4.8524	0.21712	1
Sfmbt2	ENSMUSG00000061186	0.17683	0.2069	0.63383	1
Nap1l5	ENSMUSG00000055430	0.19154	6.7787	0.08229	0.77509
Zim1	ENSMUSG00000002266	0.26956	2.6012	0.22723	1
Qpct	ENSMUSG00000024084	0.31707	4.7143	0.02708	0.45941
Atp10a	ENSMUSG00000025324	0.35237	3.7614	0.04051	0.56071
Htra3	ENSMUSG00000029096	0.43291	3.0492	0.09002	0.80748
Ndn	ENSMUSG00000033585	0.57245	5.4437	0.55607	1
Calcrl	ENSMUSG00000059588	-0.6672	6.406	4.2e-05	0.06075
Ampd3	ENSMUSG00000005686	0.68153	3.3797	0.02042	0.39453
Htr2a	ENSMUSG00000034997	0.95381	0.3932	0.01621	0.3558
Grb10	ENSMUSG00000020176	1.70053	2.4594	0.02707	0.45941
