# Supplementary material for: TET3 prevents terminal differentiation of adult NSCs by a non-catalytic action at Snrpn
Source: Nat Commun. 2019 Apr 12;10:1726. doi: 10.1038/s41467-019-09665-1 (PMC6461695; doi:10.1038/s41467-019-09665-1)
Supplement: Supplementary file 8 — Source Data [file 41467_2019_9665_MOESM8_ESM.xls]

## Sheet: Fig__1a
Figure 1a. qPCR for Tet1, Tet2 and Tet3 genes in different cell types and tissues. Data are expressed relative to Gapdh.
	Tet1 mRNA expression/relative to Gapdh
	ESCs	SVZ	Astrocytes	NSCs p0	NSCs p7	NSCs p15	NSCs p60
	0.0823382	0.00167241	0.00481448	0.0233387	0.0317734	0.0216121	0.00151158				ESCs: embryonic stem cells
	0.0521006	0.00205276	0.002204	0.0316951	0.0233897	0.0312548	0.00140084				SVZ: subventricular tissue
	0.00864109	0.00188717	0.00337233	0.0436846	0.0271895	0.0287422	0.000162792				Astrocytes: primary astrocytes cultured for 7 days
	0.0604216	0.000584734	0.00217894	0.0239048	0.035421	0.0296587	0.00141333				NSCs: neural stem cells
	0.0140314	0.00058982				0.030145	0.00145101				P: postnatal day
	0.0425273	0.000618234					0.00186714
	0.0361724						0.001574
	0.0433719						0.001601
Mean	0.0424506	0.00123419	0.00314244	0.0306558	0.0294434	0.0282826	0.00137271
SEM	0.00844954	0.000250244	0.000440529	0.00335377	0.00185842	0.00135674	0.000180716
	Tet2 mRNA expression/relative to Gapdh
	ESCs	SVZ	Astrocytes	NSCs p0	NSCs p7	NSCs p15	NSCs p60
	0.0579122	0.0143594	0.0292118	0.0613223	0.0631138	0.0457405	0.00608123
	0.0576871	0.0168887	0.0200962	0.0828376	0.051853	0.0394538	0.00529093
	0.0690497	0.0161344	0.0208277	0.140257	0.0489579	0.0413254	0.00549464
	0.0530151	0.0112529	0.0217018	0.0534422	0.05847	0.042548	0.00450665
	0.0458412	0.0080111	0.0357445				0.00452122
	0.0365478	0.011397					0.0068066
Mean	0.0533422	0.0130073	0.0255164	0.0844648	0.0555987	0.0422669	0.00545021
SEM	0.00395257	0.00119692	0.00239911	0.0138645	0.00226248	0.000934184	0.000316964
	Tet3 mRNA expression/relative to Gapdh
	ESCs	SVZ	Astrocytes	NSCs p0	NSCs p7	NSCs p15	NSCs p60
	0.000239813	0.0023663	0.000788766	0.00743438	0.00467747	0.00621883	0.00650611
	0.000224853	0.00353431	0.0011781	0.00986845	0.00557993	0.00689472	0.00511072
	0.000206931	0.00286227	0.000954091	0.00697914	0.00497851	0.00721546	0.0052383
	0.00018506	0.000735155	0.000245052	0.00660689	0.0047854	0.0065487	0.00351579
	6.97812e-05	0.000798045	0.000266015				0.00292527
		0.00090739	0.000302463				0.00581313
Mean	0.000185288	0.00186724	0.000622415	0.00772222	0.00500533	0.00671943	0.00485155
SEM	2.39457e-05	0.000464419	0.000154806	0.00130134	0.000800964	0.00107059	0.000784602

## Sheet: Fig__2a
Figure 2a. qPCR for Tet3 in adult brain, SVZ, astrocytes and NSCs from Tet3-Gfapcontrol and Tet3-Gfapcre mice. Data are expressed relative to Gapdh.
	Brain		SVZ		Astrocytes		NSCs
	Tet3-Gfap control	Tet3-Gfap cre	Tet3-Gfap control	Tet3-Gfap cre	Tet3-Gfap control	Tet3-Gfap cre	Tet3-Gfap control	Tet3-Gfap cre
	0.0044163	0.00502333	0.0237938	0.0205361	0.00347879	0.0019869	0.0105504	0.00239503
	0.00495017	0.00517028	0.0231889	0.0201159	0.0033168	0.00197533	0.00793349	0.00257255
	0.00460135	0.00524503	0.0390741	0.0244118	0.00379933	0.00174238	0.0076416	0.00180948
	0.00831	0.0093765	0.0233133	0.0150441	0.00405791	0.00220632	0.00861417	0.00249871
			0.0212644	0.0317263	0.00417138	0.00219591	0.0142872	0.00393942
					0.00552331	0.00260308	0.013466	0.00701931
							0.0189616	0.00435981
							0.0147789	0.00411603
							0.0295848	0.0049512
							0.0282127	0.00724615
							0.0346155	0.0102603
							0.0332803	0.00662849
							0.0211682	0.00724615
							0.0200056	0.00650049
							0.0239187	0.0058105
							0.0169322	0.00645161
							0.0218822	0.00618429
							0.0285744	0.00871963
							0.026932	0.00787883
							0.0379232	0.00823205
							0.0295577
							0.0208392
Mean	0.00556946	0.00620378	0.0261269	0.0223668	0.00405792	0.00211832	0.0213482	0.005741
SEM	0.000920194	0.00105857	0.00326545	0.00277329	0.000322063	0.000119415	0.00191529	0.000522971

## Sheet: Fig__2b
Figure 2b. Number of BrdU-label retaining cells (BrdU-LRCs) that are GFAP+ and GFAP/Ki67+ in the SVZ of Tet3-Gfap control and Tet3-Gfap cre mice.
	Total number of BrdU-LRC/GFAP cells		BrdU-LRC that are GFAP/Ki67
	Tet3-Gfap control	Tet3-Gfap cre	Tet3-Gfap control	Tet3-Gfap cre
	860	420	27.6	20.9876
	830	460	28.2609	15.4639
	1020	400	36.7816	20.9091
	940	450	30.8108	24.1486
		550
Mean	912.5	456	30.8633	20.3773
SEM	42.6956	13.7689	2.09067	1.80322

## Sheet: Fig__2e
Figure 2e. Percentage of GFAP+ and S100β/GFAP+ astrocytes cells in the SVZ of Tet3-Gfap control and Tet3-Gfap cre mice.
	Percentage of GFAP+ cells relative to DAPI		Percentage of GFAP/S100β+ cells relative to DAPI
	Tet3-Gfap control	Tet3-Gfap cre	Tet3-Gfap control	Tet3-Gfap cre
	17.4947	28.1494	7.8954	18.587
	12.6027	22.3245	8.954	13.254
	14.1694	21.0863	9.3584	15.25
	14.9676	22.6032	6.5879	13.258
				10.258
Mean	14.8086	23.5409	8.19893	15.0873
SEM	1.02124	1.57117	0.619277	1.2577

## Sheet: Fig__2f
Figure 2f. Total number of pinwheels and differentiated astrocytes, found in the SVZ of Tet3-Gfap control and Tet3-Gfap cre mice.
	Number of pinwheels/area		Number of differentiated astrocytes
	Tet3-Gfap control	Tet3-Gfap cre	Tet3-Gfap control	Tet3-Gfap cre
	2.14286	1.6	0.857143	2.05
	2.31818	1.94118	1.04546	1.43529
	2.55556	1.52381	1.72222	2.57143
	2.6587	1.43578	1.45847	2.08547
Mean	2.33886	1.62519	1.20827	2.01891
SEM	0.590799	0.431725	0.354599	0.555566

## Sheet: Fig__2g
Figure 2g. Percentage of DCX+ cells in confocal reconstructions of whole-mount of the rostral migratory stream (RMS).
	Percentage of DCX+ cells relative to DAPI
	Tet3-Gfap control	Tet3-Gfap cre
	21.5874	12.2546
	14.6548	11.254
	17.8784	9.581
	20.25	11.2845
		7.8954
Mean	18.5926	10.4539
SEM	1.5202	0.555131

## Sheet: Fig__2h
Figure 2h. Quantification of the number of newborn neurons incorporating in the granular (GL) and periglomerular (PGL) layers in the olfactory bulbs (OB) of Tet3-Gfap control and Tet3-Gfap cre mice.
	Periglomerular layer (PGL)		Granular layer (GL)
	BrdU+ cells/glomeruli		Number of BrdU+ cells/area
	Tet3-Gfap control	Tet3-Gfap cre	Tet3-Gfap control	Tet3-Gfap cre
	1.24091	0.32	5.19625	2.92155
	1.20175	0.682081	3.05792	2.87589
	1.22254	0.484375	3.6475	3.5505
	1.48214	0.583333	4.11286	1.65929
		0.331707		2.41135
Mean	1.28684	0.480299	4.00363	2.68372
SEM	0.0655912	0.0704002	0.452353	0.313724

## Sheet: Fig__3b
Figure 3b. Number of primary neurospheres obtained from the SVZ of Tet3-Gfap control and Tet3-Gfap cre mice. Number of secondary spheres formed after passages (P) 6 and 9 is also shown.
	Number of primary spheres		Number of secondary spheres		Number of secondary spheres
			Passage 6 (P6)		Passage 9 (P9)
	Tet3-Gfap control	Tet3-Gfap cre	Tet3-Gfap control	Tet3-Gfap cre	Tet3-Gfap control	Tet3-Gfap cre
	246	241	79.875	63.375	115.75	99.75
	308	259	62.625	22.425	160.25	110
	256	208	77.625	26.65	144.25	106.25
	233	135	70.125	28.925	179	104.25
	382	193
	269	193
	273	123
	243	219
	250	246
	208	220
	275	173
	227	156
	239	160
	228
	201
Mean	255.867	194.308	72.5625	35.3438	149.812	105.062
SEM	11.4384	11.9289	3.91362	9.44028	13.3917	2.13448

## Sheet: Fig__3d
Figure 3d. Diameter of primary and secondary neurospheres formed in Tet3-Gfap control and Tet3-Gfap cre cultures. Dashed lines indicate the mean diameter.
	Mean diameter in micron
	Primary spheres		Secondary neurospheres
	Tet3-Gfap control	Tet3-Gfap cre	Tet3-Gfap control	Tet3-Gfap cre
	60.62	74.45	56.01	76.71
	60.14	67.68	58.46	73.48
	57.63	67.04	49.73	56.29
	76.39	74.95	85.69	52.79
	55.5	46.52
	56.82	42.92
	48.18	48.26
		49.96
Mean	59.3257	58.9725	62.4725	64.8175
SEM	3.24237	4.71409	7.95449	6.01283
	Primary neurospheres diameter in micron										Secondary neurospheres diameter in micron
	Tet3-Gfap control cultures					Tet3-Gfap cre cultures					Tet3-Gfap control cultures				Tet3-Gfap cre cultures
Spheres	1	2	3	4	5	1	2	3	4	Spheres	1	2	3	4	1	2	3	4
1	55.8442	51.94	95.5195	81.0714	100.877	48.7987	136.981	135.065	78.1494	1	62.096	69.2458	44.2676	93.3399	110.578	140.451	70.5191	56.7091
2	51.7208	83.6364	91.7857	64.6104	45.9091	104.578	94.5455	61.526	59.8701	2	52.4976	58.1783	42.6179	80.4114	112.439	66.6993	63.1734	49.1675
3	68.3442	99.4156	101.948	41.8182	37.8571	68.3117	106.169	79.7403	89.4481	3	34.0842	31.048	35.5607	76.7875	116.552	28.5994	70.617	36.6308
4	72.2078	122.11	97.3701	54.0584	37.7597	43.539	71.4286	61.4286	87.013	4	45.7395	32.0274	31.1615	83.6435	89.0304	143.095	61.4104	33.0069
5	61.8506	45.0974	81.9156	46.8506	36.9156	96.526	106.494	72.1753	115.519	5	73.6533	68.5602	60.6732	112.145	112.341	82.9579	68.5602	61.4104
6	53.474	57.1429	111.753	70.9091	46.1039	54.5455	59.1558	39.7403	95.8442	6	40.2547	56.3173	41.3348	148.972	96.9638	135.064	70.8129	43.8786
7	100.682	75.2922	84.1883	70.2273	54.5455	53.539	129.87	117.013	58.3442	7	38.7855	58.2762	68.2803	38.5896	68.1685	114.398	59.6474	48.1881
8	64.4805	74.3831	42.4026	67.5325	70.6494	70.1299	48.2468	62.3377	100.552	8	57.7865	32.713	65.1641	82.9579	119.589	125.955	48.9716	58.57
9	46.9481	66.6558	43.2468	44.3831	22.2403	111.299	81.7208	93.3442	58.1494	9	56.2194	38.6876	46.1923	91.6748	88.9324	112.635	59.3536	44.0744
10	51.3636	134.383	51.6883	128.831	34.9675	61.1039	85.3571	73.8312	85.0649	10	52.8893	73.5553	22.5462	67.8746	123.604	97.4535	59.1577	52.4976
11	52.8896	105.909	54.1883	93.7662	69.026	71.526	114.61	33.7013	77.3377	11	71.1068	57.7865	31.4364	146.033	87.7571	137.316	65.0343	34.7698
12	45	53.0519	66.7532	54.2532	38.5714	98.7338	92.8571	39.513	79.2208	12	77.9628	129.775	47.5671	89.1283	83.4476	122.233	44.9559	42.6053
13	107.63	72.8247	50.1299	83.0844	61.5909	48.6688	105.909	46.5584	86.0714	13	52.5955	66.8952	35.6524	68.5602	46.3271	127.326	71.2047	64.6425
14	67.987	53.7662	69.9026	62.1429	35.0974	44.7403	67.3701	91.1364	59.8701	14	20.8619	26.4447	36.9355	62.7816	115.965	51.8119	58.1783	73.2615
15	69.1558	70.7143	42.0779	32.8896	53.4416	48.474	41.8831	45.1623	86.2338	15	56.6112	84.1332	33.7277	107.15	81.3908	73.4574	38.9814	39.7649
16	77.3377	34.8377	80.6818	32.4675	54.8052	72.8571	141.429	51.7208	72.013	16	27.522	51.714	92.3846	42.6053	35.5534	99.8041	64.8384	51.8119
17	65.5195	36.1039	48.8312	39.3182	25.5844	58.6688	61.039	107.338	63.6688	17	60.2351	42.6053	49.2168	74.9265	90.6954	84.0353	65.9158	26.9344
18	58.3766	30.3247	77.9221	106.494	64.3182	60.8117	43.961	44.8701	63.7662	18	104.799	55.4358	67.9137	81.2929	74.2409	57.6885	89.4221	56.8071
19	90.0649	89.1883	49.1558	55.0974	73.5714	91.2013	29.2857	22.1104	38.3442	19	38.002	79.1381	43.9927	85.6024	98.5309	90.9892	43.3888	28.7953
20	51.9805	43.961	37.7597	81.8182	58.0844	87.1753	41.5909	80.5195	33.9935	20	61.6063	94.2214	51.3248	118.511	104.799	83.3497	80.7052	70.5191
21	147.5	32.8571	40.4545	141.591	55.9091	120.909	30.8766	64.2532	130.519	21	27.4241	32.713	64.5226	115.083	47.5024	46.9148	48.4819	71.2047
22	54.3831	68.539	53.0519	103.149	97.9545	54.6104	92.5974	61.5909	67.987	22	84.9167	67.3849	36.6606	75.5142	70.3232	92.8501	61.9001	56.4153
23	48.0844	74.513	71.8831	116.916	45.5195	155.065	50.7143	25.0974	55.0325	23	101.665	48.0901	86.5189	62.6836	47.3066	46.1312	75.3183	36.239
24	65.5195	57.6299	38.5714	67.7273	72.5649	95.3571	41.9156	79.2532	55.2922	24	48.8737	57.3947	45.3674	129.285	52.3017	76.1019	64.9363	65.3281
25	22.6948	91.2662	36.2338	51.1039	36.0714	130	42.3052	94.1234	43.3442	25	70.0294	38.7855	56.8239	76.1019	99.5103	77.9628	55.9256	60.8227
26	23.7013	75.7143	53.539	63.474	99.9675	76.6558	17.6623	63.474	45.4221	26	73.9471	38.002	70.1133	65.0343	117.238	40.3526	59.8433	56.1214
27	54.2532	38.2143	35.8117	75.8766	106.688	73.539	89.1883	25.7792	82.2403	27	59.2556	91.9687	49.2168	62.096	86.6797	42.6053	76.1019	51.3222
28	70.1623	33.0519	34.0909	85.7143	51.1039	88.961	43.539	72.2078	41.4935	28	35.6513	112.243	46.5589	64.5446	67.3849	89.4221	56.4153	74.2409
29	35.6494	81.2987	64.4805	88.8961	84.2208	73.7987	45.9091	78.1818	53.5065	29	55.4358	53.1832	40.6016	125.661	70.3232	74.6327	42.6053	49.8531
30	26.0065	40.0974	97.3701	60.6169	30.4221	50.4221	55.8442	108.377	92.4351	30	58.9618	73.5553	57.6487	66.5034	66.1117	69.3438	29.7747	44.6621
31	68.6364	69.4156	33.9935	111.136	81.0714	71.7208	96.9156	79.5779	93.2468	31	86.6797	101.567	69.4717	109.99	66.6993	35.1616	39.1773	45.4456
32	32.4675	70.2273	52.987	117.078	31.5909	150.747	46.9156	36.0065	91.2338	32	28.1097	79.6278	45.9173	90.1077	70.617	35.6513	32.713	63.0754
33	61.1039	62.4026	96.9481	79.3182	18.1818	63.3442	59.8377	55.8442	121.948	33	60.0392	104.701	47.9337	96.8658	57.9824	35.4554	47.9922	53.7708
34	46.9156	69.2857	42.5974	88.3117	28.6039	94.8701	61.2013	57.5325	99.1883	34	65.9158	54.6523	52.9745	89.1283	68.3643	93.8296	28.0118	61.5083
35	72.6948	40.7468	43.2468	20.9416	48.474	94.0584	102.63	42.2727	93.8312	35	66.7973	40.9403	53.9827	85.0147	110.382	120.96	70.3232	45.2498
36	47.8896	40.7468	38.5714	101.006	52.013	96.4286	59.8701	41.8831	63.6364	36	56.1214	29.1871	127.12	50.4407	33.8883	67.6787	80.7052	33.9863
37	61.5909	58.7338	30.4221	72.5649	27.987	69.8052	129.026	61.7208	37.6948	37	56.5132	61.2145	50.6832	48.9716	66.3075	80.8031	42.5073	36.9246
38	45.6169	57.6948	35.4545	83.961	31.2662	122.63	41.2662	77.7922	95.1299	38	61.2145	38.0999	45.734	125.661	68.952	48.7757	45.2498	43.6827
39	59.8701	94.1234	95.4545	123.961	33.9935	119.74	86.4935	44.4156	68.9286	39	126.347	35.5534	51.1415	109.109	81.9785	86.5818	39.4711	47.8942
40	53.7987	55.2273	75.3896	138.409	44.8377	119.383	65.5195	36.1688	82.3377	40	62.2919	48.9716	55.4491	102.155	54.5544	49.1675	38.0999	51.4202
41	44.3182	116.623	70	52.3377	47.6623	112.143	67.6299	46.7532	26.7857	41	46.1312	35.1616	38.8602	76.5916	84.1332	56.1214	51.4202	81.9785
42	77.3377	53.3117	42.2727	31.3961	46.1039	47.0455	36.3961	46.9156	100.097	42	44.858	26.4447	23.3711	82.4682	42.5073	76.4936	49.8531	40.5485
43	43.1818	71.461	31.2662	103.961	107.24	62.8247	24.9675	78.6039	99.5455	43	59.9412	63.4672	45.3674	133.986	85.9941	52.4976	68.952	45.1518
44	92.4675	84.2208	27.5974	92.8571	77.5	88.2792	22.6948	86.6883	51.9481	44	47.1107	37.7081	38.0353	83.1538	48.9716	31.4398	62.2919	43.095
45	59.2532	88.1818	38.961	40.4545	79.8377	99.4156	53.2468	102.857	55.5195	45	43.8786	67.0911	51.9663	89.8139	92.3604	51.0284	46.1312	49.7551
46		33.3766	57.013	37.8571	42.4675	29.2857	64.2857	61.039	108.247	46	42.6053	61.998	38.9518	56.8071	66.6993	41.0382	48.7757	44.4662
47		72.7922	56.039	21.7857	27.013	68.3442	61.9156	94.4481	63.2468	47	23.5064	56.6112	33.911	119.393	70.3232	60.9207	54.3585	180.118
48		56.7208	62.987	63.4091	72.6623	138.896	120.779	79.7403	104.578	48	25.0735	46.0333	36.1106	64.1528	46.7189	29.7747	61.0186	61.9001
49		37.4026	54.5455	108.117	32.8896	36.7857	48.2143	80.5519	109.935	49	50.049	58.9618	28.137	51.8119	65.3281	68.6582	39.7649	40.6464
50		41.9481	32.5649	73.8312	52.3377	80.8117	124.513	65.2597	112.273	50	46.3271	54.9461		51.6161	38.7855	68.8541	41.6259	28.9912
51		28.0844	38.474	90.9416	78.6364	59.1558	87.987	51.9481	130.26	51				57.6885	61.5083	48.5798
52		61.5909	26.2662	105.26	41.0065	55.7792	58.3442	63.0519	37.6948	52					43.2909	47.1107
53		38.9935	35.0974	84.9026	43.6364	22.7273	32.0779	71.2013	37.7597	53					57.8844	47.5024
54		32.5649	40.3571	103.377	36.9481	99.6104	76.461	85.4221	69.7078	54						49.6572
55		59.9675	59.8701	51.6883	35.0974	80.6818	88.8312	82.5	90.8766	55						26.1508
56		68.3442	75.6494	86.8831	40.4545	44.1558	93.5714	59.9675	119.481	56
57		27.013	77.1753	95.3247	52.2727	68.8312	79.2532	40.4545	40.4545	57
58		99.2532	57.3701	61.5909	48.474	51.0714	77.1753	65.2273	74.026	58
59		53.3117	36.9481	57.013	33.1818	22.1104	33.7013	51.5584	42.2727	59
60		136.104	57.9221	87.8247	109.578	41.0065	32.7922	84.2532	37.4675	60
61		48.3117	57.2078	61.2662	53.8636	33.3766	28.3766	86.6558	60.2597	61
62		31.8506	36.1688	121.396	95.3247	67.4351	34.9675	90.3571	35.7468	62
63		36.7532	36.461	116.039	48.3442	59.9351	103.896	63.539	83.7987	63
64		58.3766	42.5325	55.1623	54.0584	58.8312	55.2597	52.7273	25.0974	64
65		84.5779	46.8182	111.201	44.3182	105.13	88.474	103.377	72.6623	65
66		36.1039	96.4935	51.7208	53.3117	94.8052	62.5649	113.799	99.0584	66
67		31.3961	48.474	75.4221	48.6364	82.4675	34.513	50.5195	73.8312	67
68		47.2727	98.6364	101.169	29.6429	36.2338	73.1494	58.0519	100.13	68
69		49.9675	44.4481	67.2078	63.7013	19.8377	30.1948	43.6364	105.942	69
70		25.6169	40.4545	99.4481	35.3247	53.2468	36.5584	38.6039		70
71		71.7208	54.8052	35.8117	86.8831	38.9935	110.649	59.9351		71
72		62.5649	86.4935	99.4805	67.3701	95.6818	39.0584	75.5844		72
73		35.8117	107.078	80.9091	51.6883	110.942	22.6948	53.7013		73
74		22.2078	43.539	115.942	36.1039	98.7338	46.2338	46.2338		74
75		53.2792	32.6948	26.7532	41.0065	62.4026	69.8052	60.2597		75
76		31.4286	61.5909	48.8312	104.903	52.1429	107.532	128.734		76
77		39.5779	86.0714	56.0714	103.961	89.4481	111.753	114.87		77
78		45.0325	73.6688	76.2662	98.0195	75.6494	46.1039	80.6818		78
79		92.1104	59.5779	106.299	74.2208	70	47.2727	48.539		79
80		34.0909	29.6429	51.3636	44.3831	24.513	60.8442	30.6494		80
	60.6212	60.148	57.6376	76.3994	55.5053	74.4505	67.6859	67.041	74.9511		56.0196	58.4603	49.7368	85.6945	76.7135	73.4823	56.2919	52.7973

## Sheet: Fig__3e
Figure 3e. Percentages of G0/G1, S and G2/M phases in Tet3-Gfap control and Tet3-Gfap cre cultures. Percentages of apoptosis are also shown.
	Percentage of cells in each phase							Percentage of apoptotic cells
	Tet3-Gfap control			Tet3-Gfap cre				Tet3-Gfap control	Tet3-Gfap cre
	G0/G1	S	G2/M	G0/G1	S	G2/M		2.31	2.02
	67.7	12.3	19.9	70	11.6	22.8		2.92	2.14
	68.8	14.3	17.3	60.3	13.9	15.6		2.26	2.62
	66.6	11.7	21.5	65.5	18.9	20.7		2.8
	65.5	17.8	16.7
Mean	67.15	14.025	18.85	65.2667	14.8	19.7	Mean	2.66	2.38
SEM	0.710047	1.37561	1.12361	2.4271	1.86615	1.85135	SEM	0.175784	0.169706

[truncated: 41 more sheets: Fig__3f, Fig__3g, Fig__3i, Fig__4a, Fig__4b, Fig__4c, Fig__4d, Fig__4f, Fig__4g, Fig__4h, Fig__4i, Fig__5a, Fig__5b, Fig__5c, Fig__6a, Fig__6c, Fig__6d, Fig__6f, Fig__6h, Fig__S2d …]
